# Supplementary material for: Genome and transcriptome sequencing for inborn errors of immunity: a feasible multi-omics diagnostic approach
Source: Front Immunol. 2025 Mar 28;16:1510365. doi: 10.3389/fimmu.2025.1510365 (PMC11986850; doi:10.3389/fimmu.2025.1510365)
Supplement: Supplementary file 1 [file Table1.xlsx]

## Sheet: Table E3
Gene ID	Symbol
ENSG00000091262	ABCC6
ENSG00000089127	AC004551.1
ENSG00000102977	ACD
ENSG00000213088	ACKR1
ENSG00000102575	ACP5
ENSG00000196839	ADA
ENSG00000093072	ADA2
ENSG00000151694	ADAM17
ENSG00000160323	ADAMTS13
ENSG00000087116	ADAMTS2
ENSG00000160710	ADAR
ENSG00000169692	AGPAT2
ENSG00000106541	AGR2
ENSG00000111732	AICDA
ENSG00000160224	AIRE
ENSG00000004455	AK2
ENSG00000163295	ALPI
ENSG00000154188	ANGPT1
ENSG00000107890	ANKRD26
ENSG00000163297	ANTXR2
ENSG00000152056	AP1S3
ENSG00000132842	AP3B1
ENSG00000065000	AP3D1
ENSG00000118137	APOA1
ENSG00000158874	APOA2
ENSG00000234906	APOC2
ENSG00000110245	APOC3
ENSG00000100342	APOL1
ENSG00000076928	ARHGEF1
ENSG00000130429	ARPC1B
ENSG00000197785	ATAD3A
ENSG00000101844	ATG4A
ENSG00000149311	ATM
ENSG00000071553	ATP6AP1
ENSG00000185344	ATP6V0A2
ENSG00000165240	ATP7A
ENSG00000123191	ATP7B
ENSG00000166710	B2M
ENSG00000112182	BACH2
ENSG00000142867	BCL10
ENSG00000127152	BCL11B
ENSG00000197299	BLM
ENSG00000095585	BLNK
ENSG00000104164	BLOC1S6
ENSG00000010671	BTK
ENSG00000173372	C1QA
ENSG00000173369	C1QB
ENSG00000159189	C1QC
ENSG00000159403	C1R
ENSG00000182326	C1S
ENSG00000166278	C2
ENSG00000178074	C2orf69
ENSG00000125730	C3
ENSG00000244731	C4A
ENSG00000224389	C4B
ENSG00000106804	C5
ENSG00000039537	C6
ENSG00000112936	C7
ENSG00000157131	C8A
ENSG00000021852	C8B
ENSG00000176919	C8G
ENSG00000113600	C9
ENSG00000198286	CARD11
ENSG00000141527	CARD14
ENSG00000187796	CARD9
ENSG00000159753	CARMIL2
ENSG00000003400	CASP10
ENSG00000064012	CASP8
ENSG00000110395	CBL
ENSG00000183287	CCBE1
ENSG00000177455	CD19
ENSG00000198821	CD247
ENSG00000139193	CD27
ENSG00000178562	CD28
ENSG00000167286	CD3D
ENSG00000198851	CD3E
ENSG00000160654	CD3G
ENSG00000010610	CD4
ENSG00000101017	CD40
ENSG00000102245	CD40LG
ENSG00000117335	CD46
ENSG00000196352	CD55
ENSG00000085063	CD59
ENSG00000125726	CD70
ENSG00000105369	CD79A
ENSG00000007312	CD79B
ENSG00000110651	CD81
ENSG00000153563	CD8A
ENSG00000070831	CDC42
ENSG00000144354	CDCA7
ENSG00000245848	CEBPA
ENSG00000092067	CEBPE
ENSG00000243649	CFB
ENSG00000197766	CFD
ENSG00000000971	CFH
ENSG00000205403	CFI
ENSG00000126759	CFP
ENSG00000001626	CFTR
ENSG00000171316	CHD7
ENSG00000213341	CHUK
ENSG00000185043	CIB1
ENSG00000179583	CIITA
ENSG00000103249	CLCN7
ENSG00000162129	CLPB
ENSG00000114270	COL7A1
ENSG00000122218	COPA
ENSG00000181789	COPG1
ENSG00000102879	CORO1A
ENSG00000117322	CR2
ENSG00000130038	CRACR2A
ENSG00000198223	CSF2RA
ENSG00000100368	CSF2RB
ENSG00000119535	CSF3R
ENSG00000121552	CSTA
ENSG00000178971	CTC1
ENSG00000163599	CTLA4
ENSG00000132792	CTNNBL1
ENSG00000171793	CTPS1
ENSG00000109861	CTSC
ENSG00000180871	CXCR2
ENSG00000121966	CXCR4
ENSG00000051523	CYBA
ENSG00000165168	CYBB
ENSG00000178927	CYBC1
ENSG00000138231	DBR1
ENSG00000118655	DCLRE1B
ENSG00000152457	DCLRE1C
ENSG00000183258	DDX41
ENSG00000023892	DEF6
ENSG00000131504	DIAPH1
ENSG00000130826	DKC1
ENSG00000168724	DNAJC21
ENSG00000163687	DNASE1L3
ENSG00000105612	DNASE2
ENSG00000088305	DNMT3B
ENSG00000134516	DOCK2
ENSG00000107099	DOCK8
ENSG00000143369	ECM1
ENSG00000172638	EFEMP2
ENSG00000140598	EFL1
ENSG00000146648	EGFR
ENSG00000197561	ELANE
ENSG00000102034	ELF4
ENSG00000049540	ELN
ENSG00000152223	EPG5
ENSG00000112851	ERBIN
ENSG00000175595	ERCC4
ENSG00000182150	ERCC6L2
ENSG00000139083	ETV6
ENSG00000012232	EXTL3
ENSG00000131187	F12
ENSG00000131944	FAAP24
ENSG00000168040	FADD
ENSG00000187741	FANCA
ENSG00000181544	FANCB
ENSG00000158169	FANCC
ENSG00000144554	FANCD2
ENSG00000112039	FANCE
ENSG00000183161	FANCF
ENSG00000221829	FANCG
ENSG00000140525	FANCI
ENSG00000115392	FANCL
ENSG00000187790	FANCM
ENSG00000026103	FAS
ENSG00000117560	FASLG
ENSG00000196159	FAT4
ENSG00000140092	FBLN5
ENSG00000203747	FCGR3A
ENSG00000162747	FCGR3B
ENSG00000130475	FCHO1
ENSG00000142748	FCN3
ENSG00000160752	FDPS
ENSG00000101311	FERMT1
ENSG00000149781	FERMT3
ENSG00000171560	FGA
ENSG00000118972	FGF23
ENSG00000143631	FLG
ENSG00000037280	FLT4
ENSG00000007933	FMO3
ENSG00000217128	FNIP1
ENSG00000176692	FOXC2
ENSG00000214336	FOXI3
ENSG00000109101	FOXN1
ENSG00000049768	FOXP3
ENSG00000171051	FPR1
ENSG00000141349	G6PC3
ENSG00000160211	G6PD
ENSG00000115339	GALNT3
ENSG00000102145	GATA1
ENSG00000179348	GATA2
ENSG00000177628	GBA
ENSG00000162676	GFI1
ENSG00000115486	GGCX
ENSG00000196329	GIMAP5
ENSG00000101003	GINS1
ENSG00000152661	GJA1
ENSG00000188910	GJB3
ENSG00000189433	GJB4
ENSG00000148180	GSN
ENSG00000070019	GUCY2C
ENSG00000135077	HAVCR2
ENSG00000143575	HAX1
ENSG00000101336	HCK
ENSG00000119969	HELLS
ENSG00000107521	HPS1
ENSG00000100099	HPS4
ENSG00000166189	HPS6
ENSG00000115317	HTRA2
ENSG00000163600	ICOS
ENSG00000160223	ICOSLG
ENSG00000115267	IFIH1
ENSG00000142166	IFNAR1
ENSG00000159110	IFNAR2
ENSG00000111537	IFNG
ENSG00000027697	IFNGR1
ENSG00000159128	IFNGR2
ENSG00000211899	IGHM
ENSG00000211592	IGKC
ENSG00000128322	IGLL1
ENSG00000104365	IKBKB
ENSG00000269335	IKBKG
ENSG00000185811	IKZF1
ENSG00000030419	IKZF2
ENSG00000161405	IKZF3
ENSG00000136634	IL10
ENSG00000110324	IL10RA
ENSG00000243646	IL10RB
ENSG00000113302	IL12B
ENSG00000096996	IL12RB1
ENSG00000081985	IL12RB2
ENSG00000112116	IL17F
ENSG00000177663	IL17RA
ENSG00000163702	IL17RC
ENSG00000137496	IL18BP
ENSG00000136689	IL1RN
ENSG00000138684	IL21
ENSG00000103522	IL21R
ENSG00000162594	IL23R
ENSG00000134460	IL2RA
ENSG00000100385	IL2RB
ENSG00000147168	IL2RG
ENSG00000136695	IL36RN
ENSG00000160712	IL6R
ENSG00000134352	IL6ST
ENSG00000168685	IL7R
ENSG00000128908	INO80
ENSG00000133704	IPO8
ENSG00000184216	IRAK1
ENSG00000198001	IRAK4
ENSG00000168264	IRF2BP2
ENSG00000126456	IRF3
ENSG00000137265	IRF4
ENSG00000185507	IRF7
ENSG00000140968	IRF8
ENSG00000213928	IRF9
ENSG00000187608	ISG15
ENSG00000078747	ITCH
ENSG00000160255	ITGB2
ENSG00000113263	ITK
ENSG00000143772	ITPKB
ENSG00000116679	IVNS1ABP
ENSG00000171135	JAGN1
ENSG00000162434	JAK1
ENSG00000105639	JAK3
ENSG00000130037	KCNA5
ENSG00000147050	KDM6A
ENSG00000157404	KIT
ENSG00000118058	KMT2A
ENSG00000167548	KMT2D
ENSG00000133703	KRAS
ENSG00000167768	KRT1
ENSG00000186395	KRT10
ENSG00000116586	LAMTOR2
ENSG00000213658	LAT
ENSG00000182866	LCK
ENSG00000043462	LCP2
ENSG00000105486	LIG1
ENSG00000174405	LIG4
ENSG00000101577	LPIN2
ENSG00000198589	LRBA
ENSG00000155858	LSM 11,00
ENSG00000135521	LTV1
ENSG00000254087	LYN
ENSG00000143669	LYST
ENSG00000090382	LYZ
ENSG00000116670	MAD2L2
ENSG00000102158	MAGT1
ENSG00000172175	MALT1
ENSG00000013288	MAN2B2
ENSG00000258102	MAP1LC3B2
ENSG00000006062	MAP3K14
ENSG00000107643	MAPK8
ENSG00000009724	MASP2
ENSG00000120539	MASTL
ENSG00000129071	MBD4
ENSG00000165471	MBL2
ENSG00000065328	MCM10
ENSG00000104738	MCM4
ENSG00000085276	MECOM
ENSG00000103313	MEFV
ENSG00000115275	MOGS
ENSG00000197629	MPEG1
ENSG00000117400	MPL
ENSG00000005381	MPO
ENSG00000196588	MRTFA
ENSG00000156738	MS4A1
ENSG00000147065	MSN
ENSG00000100714	MTHFD1
ENSG00000167508	MVD
ENSG00000110921	MVK
ENSG00000172936	MYD88
ENSG00000167306	MYO5B
ENSG00000162601	MYSM1
ENSG00000145414	NAF1
ENSG00000151779	NBAS
ENSG00000104320	NBN
ENSG00000158517	NCF1
ENSG00000116701	NCF2
ENSG00000100365	NCF4
ENSG00000123338	NCKAP1L
ENSG00000162736	NCSTN
ENSG00000196712	NF1
ENSG00000102908	NFAT5
ENSG00000116044	NFE2L2
ENSG00000109320	NFKB1
ENSG00000077150	NFKB2
ENSG00000100906	NFKBIA
ENSG00000187736	NHEJ1
ENSG00000145912	NHP2
ENSG00000091106	NLRC4
ENSG00000091592	NLRP1
ENSG00000142405	NLRP12
ENSG00000162711	NLRP3
ENSG00000167207	NOD2
ENSG00000182117	NOP10
ENSG00000007171	NOS2
ENSG00000141458	NPC1
ENSG00000181163	NPM1
ENSG00000213281	NRAS
ENSG00000147383	NSDHL
ENSG00000185115	NSMCE3
ENSG00000111335	OAS2
ENSG00000276045	ORAI1
ENSG00000145623	OSMR
ENSG00000081087	OSTM1
ENSG00000154124	OTULIN
ENSG00000140694	PARN
ENSG00000125813	PAX1
ENSG00000196092	PAX5
ENSG00000188389	PDCD1
ENSG00000124299	PEPD
ENSG00000013375	PGM3
ENSG00000241973	PI4KA
ENSG00000171608	PIK3CD
ENSG00000105851	PIK3CG
ENSG00000145675	PIK3R1
ENSG00000197943	PLCG2
ENSG00000225190	PLEKHM1
ENSG00000122194	PLG
ENSG00000198805	PNP
ENSG00000101868	POLA1
ENSG00000062822	POLD1
ENSG00000106628	POLD2
ENSG00000177084	POLE
ENSG00000100479	POLE2
ENSG00000148606	POLR3A
ENSG00000186141	POLR3C
ENSG00000132664	POLR3F
ENSG00000132963	POMP
ENSG00000110777	POU2AF1
ENSG00000180644	PRF1
ENSG00000198056	PRIM1
ENSG00000163932	PRKCD
ENSG00000253729	PRKDC
ENSG00000205155	PSENEN
ENSG00000100567	PSMA3
ENSG00000205220	PSMB10
ENSG00000159377	PSMB4
ENSG00000204264	PSMB8
ENSG00000240065	PSMB9
ENSG00000128789	PSMG2
ENSG00000140368	PSTPIP1
ENSG00000171862	PTEN
ENSG00000179295	PTPN11
ENSG00000175354	PTPN2
ENSG00000081237	PTPRC
ENSG00000069974	RAB27A
ENSG00000128340	RAC2
ENSG00000164754	RAD21
ENSG00000051180	RAD51
ENSG00000108384	RAD51C
ENSG00000166349	RAG1
ENSG00000175097	RAG2
ENSG00000153201	RANBP2
ENSG00000127314	RAP1B
ENSG00000172575	RASGRP1
ENSG00000125826	RBCK1
ENSG00000135870	RC3H1
ENSG00000160957	RECQL4
ENSG00000162924	REL
ENSG00000173039	RELA
ENSG00000104856	RELB
ENSG00000168411	RFWD3
ENSG00000143390	RFX5
ENSG00000064490	RFXANK
ENSG00000133111	RFXAP
ENSG00000177105	RHOG
ENSG00000168421	RHOH
ENSG00000137275	RIPK1
ENSG00000269900	RMRP
ENSG00000104889	RNASEH2A
ENSG00000136104	RNASEH2B
ENSG00000172922	RNASEH2C
ENSG00000135828	RNASEL
ENSG00000163961	RNF168
ENSG00000092098	RNF31
ENSG00000276027	RNU12
ENSG00000264229	RNU4ATAC
ENSG00000238923	RNU7-1
ENSG00000143365	RORC
ENSG00000132383	RPA1
ENSG00000142676	RPL11
ENSG00000174748	RPL15
ENSG00000063177	RPL18
ENSG00000125691	RPL23
ENSG00000161970	RPL26
ENSG00000131469	RPL27
ENSG00000071082	RPL31
ENSG00000182899	RPL35A
ENSG00000130255	RPL36
ENSG00000122406	RPL5
ENSG00000163682	RPL9
ENSG00000124614	RPS10
ENSG00000115268	RPS15
ENSG00000182774	RPS17
ENSG00000105372	RPS19
ENSG00000008988	RPS20
ENSG00000138326	RPS24
ENSG00000197728	RPS26
ENSG00000177954	RPS27
ENSG00000143947	RPS27A
ENSG00000233927	RPS28
ENSG00000213741	RPS29
ENSG00000171863	RPS7
ENSG00000168028	RPSA
ENSG00000258366	RTEL1
ENSG00000159216	RUNX1
ENSG00000205413	SAMD9
ENSG00000177409	SAMD9L
ENSG00000101347	SAMHD1
ENSG00000122122	SASH3
ENSG00000126524	SBDS
ENSG00000058262	SEC61A1
ENSG00000170381	SEMA3E
ENSG00000149131	SERPING1
ENSG00000166224	SGPL1
ENSG00000111252	SH2B3
ENSG00000183918	SH2D1A
ENSG00000087266	SH3BP2
ENSG00000147010	SH3KBP1
ENSG00000174705	SH3PXD2B
ENSG00000204351	SKIV2L
ENSG00000198246	SLC29A3
ENSG00000181830	SLC35C1
ENSG00000137700	SLC37A4
ENSG00000147804	SLC39A4
ENSG00000112473	SLC39A7
ENSG00000076351	SLC46A1
ENSG00000155465	SLC7A7
ENSG00000066230	SLC9A3
ENSG00000174640	SLCO2A1
ENSG00000188827	SLX4
ENSG00000138375	SMARCAL1
ENSG00000108604	SMARCD2
ENSG00000199477	SNORA31
ENSG00000086300	SNX10
ENSG00000185338	SOCS1
ENSG00000135899	SP110
ENSG00000066336	SPI1
ENSG00000133710	SPINK5
ENSG00000138600	SPPL2A
ENSG00000100883	SRP54
ENSG00000174780	SRP72
ENSG00000115415	STAT1
ENSG00000170581	STAT2
ENSG00000168610	STAT3
ENSG00000173757	STAT5B
ENSG00000166888	STAT6
ENSG00000167323	STIM1
ENSG00000101109	STK4
ENSG00000107960	STN 1,00
ENSG00000135604	STX11
ENSG00000076944	STXBP2
ENSG00000116266	STXBP3
ENSG00000165025	SYK
ENSG00000168394	TAP1
ENSG00000204267	TAP2
ENSG00000231925	TAPBP
ENSG00000102125	TAZ
ENSG00000183735	TBK1
ENSG00000184058	TBX1
ENSG00000073861	TBX21
ENSG00000071564	TCF3
ENSG00000110719	TCIRG1
ENSG00000185339	TCN2
ENSG00000270141	TERC
ENSG00000164362	TERT
ENSG00000168769	TET2
ENSG00000072274	TFRC
ENSG00000105329	TGFB1
ENSG00000106799	TGFBR1
ENSG00000163513	TGFBR2
ENSG00000178726	THBD
ENSG00000090534	THPO
ENSG00000127666	TICAM1
ENSG00000150455	TIRAP
ENSG00000164342	TLR3
ENSG00000196664	TLR7
ENSG00000101916	TLR8
ENSG00000141524	TMC6
ENSG00000167895	TMC8
ENSG00000184584	TMEM173
ENSG00000118503	TNFAIP3
ENSG00000141655	TNFRSF11A
ENSG00000240505	TNFRSF13B
ENSG00000159958	TNFRSF13C
ENSG00000067182	TNFRSF1A
ENSG00000186827	TNFRSF4
ENSG00000049249	TNFRSF9
ENSG00000120659	TNFSF11
ENSG00000239697	TNFSF12
ENSG00000161955	TNFSF13
ENSG00000077097	TOP2B
ENSG00000141510	TP53
ENSG00000134900	TPP2
ENSG00000277734	TRAC
ENSG00000131323	TRAF3
ENSG00000056972	TRAF3IP2
ENSG00000213689	TREX1
ENSG00000132274	TRIM22
ENSG00000072756	TRNT1
ENSG00000158526	TSR2
ENSG00000198677	TTC37
ENSG00000068724	TTC7A
ENSG00000118271	TTR
ENSG00000105397	TYK2
ENSG00000130985	UBA1
ENSG00000077152	UBE2T
ENSG00000092929	UNC13D
ENSG00000110057	UNC93B1
ENSG00000076248	UNG
ENSG00000103005	USB1
ENSG00000184979	USP18
ENSG00000132549	VPS13B
ENSG00000136631	VPS45
ENSG00000015285	WAS
ENSG00000071127	WDR1
ENSG00000115935	WIPF1
ENSG00000141499	WRAP53
ENSG00000101966	XIAP
ENSG00000196584	XRCC2
ENSG00000115085	ZAP70
ENSG00000112365	ZBTB24
ENSG00000131061	ZNF341
ENSG00000124201	ZNFX1
