# Supplementary material for: Genome and transcriptome sequencing for inborn errors of immunity: a feasible multi-omics diagnostic approach
Source: Front Immunol. 2025 Mar 28;16:1510365. doi: 10.3389/fimmu.2025.1510365 (PMC11986850; doi:10.3389/fimmu.2025.1510365)
Supplement: Supplementary file 2 [file Table2.xlsx]

## Sheet: TableE1
Group	ID	IUIS	Initial clinical diagnosis	Genetic testing results	Confirmed diagnosis after genetic testing	Current medical condition (clinical manifestations)	ID	Gender (Male=1; Female=2)	Age, years	Age at diagnosis, years	CVID severity score (Ameratunga)	Neurologic abnormality (Abnormality of the nervous system HP:0000707)	Meningitis HP:0001287	Infectious encephalitis HP:0002383	Brain abscess HP:0030049	Peripheral neuropathy HP:0009830	CNS demyelination HP:0007305	Dilatation of the cerebral artery HP:0004944 (aneurism)	Ischemic stroke HP:0002140	Intracranial hemorrhage HP:0002170	Tics HP:0100033	Epileptic seizures HP:0001250	Hand tremor HP:0002378	Panic attack HP:0025269	Depression HP:0000716	Meningioma HP:0002858	Facial palsy HP:0010628	Right arm paresis HP:0003484	Global developmental delay HP:0001263	Delayed speech and language development HP:0000750	Microcephaly HP:0000252	Cerebral granulomatosis? HP:0100313 (MRI – non-specific lesions)	Hypotonic, dystonic cerebral palsy (CPR) HP:0100021	Respiratory disease (Abnormality of the nervous system HP:0000707)	Asthma HP:0002099	Bronchiectasis HP:0002110	Chronic pulmonary obstruction HP:0006510	Pulmonary embolism HP:0002204	Pulmonary tuberculosis HP:0032262 (in anamnesis)	Pulmonary fibrosis HP:0002206	Cystic Fibrosis OMIM:219700	Abnormal pulmonary interstitial morphology HP:0006530	Laryngeal papilloma HP:0033001	Pulmonary granulomatosis? HP:0030250 (CT - non-specifi lesions granuloma vs systemic disease)	Respiratory failure requiring assisted ventilation HP:0004887	Gastrointestinal disease (Abnormality of the gastrointestinal tract HP:0011024)	Intermittent diarrhea HP:0002254	Malabsorption HP:0002024	Recurrent aphthous stomatitis HP:0011107
Case	P1	CVID	CVID	Negative		Recurrent respiratory tract infections: otitis, tonsilitis, pneumonia. Bronchiectasis. Treatment with immunoglobulins. Remission	PAD1	2	30	29	7	0	0	0	0	0	0	0	0	0	0	0	0	0	0	0	0	0	0	0	0	0	0	1	0	1	0	0	0	0	0	0	0	0	0	1	0	0	0
Case	P2	PAD	PAD	Negative		Recurrent respiratory tract infections from childhood. Remission.	PAD2	2	19	8		0	0	0	0	0	0	0	0	0	0	0	0	0	0	0	0	0	0	0	0	0	0	0	0	0	0	0	0	0	0	0	0	0	0	1	0	0	0
Case	P3	Autoinflammatory	Waldmann disease; PID suspecta	NLRP1 gene NM_033004.3:c.1057A>G p.(Arg353Gly) VUS, heterozygous		Recurrent severe respiratory tract infections: recurrent pneumonia, recurrent bronchitis. Onichomycosis. Progressive skin warts (neck, axillaris, genitalia). Progression. Waldmann disease.	PAD3	1	38	31		0	0	0	0	0	0	0	0	0	0	0	0	0	0	0	0	0	0	0	0	0	0	1	1	0	0	0	0	1	0	0	0	0	0	1	1	0	1
Case	P6	PAD	PAD	STAT1 pathogenic GoF variant NM_007315.3c.812A>C p.(Gln271Pro), heterozygous	31C immunodeficiency	In anamnesis mild fungal infections.Aneurisma, vasculitis. Treatment with Jak-inhibitors	PAD6	1	32	28		0	0	0	0	0	0	0	0	0	0	0	0	0	0	0	0	0	0	0	0	0	0	0	0	0	0	0	0	0	0	0	0	0	0	1	0	0	1
Case	P8	CVID	CVID	Negative		Recurrent bacterial and viral infections, bronchiectasis, now citopenija. Immunoglobulins treatment.	PAD8	2	50	39	16	0	0	0	0	0	0	0	0	0	0	0	0	0	0	0	0	0	0	0	0	0	0	1	0	1	0	0	0	0	0	0	0	0	0	1	0	0	1
Case	P10	CVID	CVID	NRAS pathogenic somatic variant NM_002524.5:c.35G>T p.(Gly12Val), 30% VAF	RALD	Recurrent respiratory infections, diabetis mellitus I, chronic autoimmune hypothyreosis. Immunoglobulins treatment.Remission.	PAD10	2	27	12	37	1	0	0	0	1	0	0	0	0	0	0	0	0	0	0	0	0	0	0	0	0	0	0	0	0	0	0	0	0	0	0	0	0	0	0	0	0	0
Case	P11	CVID	CVID	Negative		Recurrent pneumonia, otitis, tonsilitis, recurrent viral infections, sinusitis. Severe atopic dermatitis, eczema. Abscessis. Flegmona. Immunoglobulins treatment. Unstable condition.	PAD11	2	28	15	18	0	0	0	0	0	0	0	0	0	0	0	0	0	0	0	0	0	0	0	0	0	0	0	0	0	0	0	0	0	0	0	0	0	0	0	0	0	0
Case	P12	CVID	CVID	Negative		Recurrent pneumonia, tonsilitis, otitis, bronchectasis. Immunoglobulins treatment. Remission	PAD12	2	35	16	8	0	0	0	0	0	0	0	0	0	0	0	0	0	0	0	0	0	0	0	0	0	0	0	0	0	0	0	0	0	0	0	0	0	0	1	0	0	0
Case	P13	CVID	CVID	Negative		Recurrent pneumonia, tonsilitis. Bronchectasis. Immunoglobulins treatment. Remission	PAD13	1	40	29	15	1	1	0	0	0	0	0	0	0	0	0	0	0	0	0	0	0	0	0	0	0	0	0	0	0	0	0	0	0	0	0	0	0	0	0	0	0	0
Case	P14	CVID	CVID	Negative		Recurrent pneumonia, tonsilitis, otitis. Immunoglobulin treatment. Remission	PAD14	1	37	34	10	0	0	0	0	0	0	0	0	0	0	0	0	0	0	0	0	0	0	0	0	0	0	1	0	1	0	0	0	0	0	0	0	0	0	0	0	0	0
Case	P15	CVID	CVID	Negative		Recurrent infections, bronchiectasis, Hodgkin limphoma, autologous HSCT. Immunoglobulins treatment. Remission	PAD15	2	37	31	20	1	0	0	0	0	0	0	0	0	0	0	0	1	0	0	0	0	0	0	0	0	0	0	0	0	0	0	0	0	0	0	0	0	0	0	0	0	0
Case	P17	Autoinflammaory	TRAPS suspecta. Autoinflammatory disease suspecta	Negative		Unclear fever during one month. Remission.	PAD17	1	36	36		0	0	0	0	0	0	0	0	0	0	0	0	0	0	0	0	0	0	0	0	0	0	0	0	0	0	0	0	0	0	0	0	0	0	0	0	0	0
Case	P18	Autoinflammaory	Autoinflammatory disease suspecta	Negative		Unclear recurrent fever, recurrent infections,progressive polyneuropathy. Immunoglobulins treatment. Remission	PAD18	2	3	3		0	0	0	0	0	0	0	0	0	0	0	0	0	0	0	0	0	0	0	0	0	0	1	1	0	0	0	0	0	0	0	0	0	0	1	1	0	1
Case	P19	CVID	CVID	Pathogenic SH2D1A complex structural variant NC_000023.11:g.124343810_124346883del;g.124347117_124348806del;g.124349109delins124346638_124346868	Lymphoproliferative syndrome, X-linked, 1	Recurrent infections. Immunoglobulins treatment. Remisiion	PAD19	1	28	11	10	0	0	0	0	0	0	0	0	0	0	0	0	0	0	0	0	0	0	0	0	0	0	0	0	0	0	0	0	0	0	0	0	0	0	0	0	0	0
Case	P20	PAD	PAD	Negative		Recurrent infections, rheumatoid arthritis severe. Remission	PAD20	2	53	53		0	0	0	0	0	0	0	0	0	0	0	0	0	0	0	0	0	0	0	0	0	0	0	0	0	0	0	0	0	0	0	0	0	0	0	0	0	0
Case	P21	Autoinflammaory	Specific IgG subclasses deficiency (IgG2), hypogammaglobulinemia IgA, IgM	ADA2 gene NM_001282225.2: c.620T>G p.(Phe207Cys) and c.506G>A p.(Arg169Gln) pathogenic, likely compound heterozygous	ADA2 immunodeficiency	Recurrent infections, recurrent stomatitis, subfebrile temperature, cytopenia. Immunoglobulins treatment. Progression	PAD21	2	30	29		0	0	0	0	0	0	0	0	0	0	0	0	0	0	0	0	0	0	0	0	0	0	1	1	0	0	0	0	0	0	0	0	0	0	1	1	0	1
Case	P22	CVID	CVID	Negative		Recurrents infections. Immunoglobulins treatment. Remission	PAD22	2	14	5	7	0	0	0	0	0	0	0	0	0	0	0	0	0	0	0	0	0	0	0	0	0	0	1	1	0	0	0	0	0	0	0	0	0	0	0	0	0	0
Case	P23	CVID	CVID	Negative		Recurrent bronchitis, sinusitis, pneumonia. Primary biliary cirrhosis. Chronic colitis. Immunoglobulins treatment	PAD23	2	58	52	28	0	0	0	0	0	0	0	0	0	0	0	0	0	0	0	0	0	0	0	0	0	0	1	1	0	0	0	0	0	0	0	0	0	0	1	1	0	0
Case	P24	CVID	CVID	Negative		Recurrent respiratory tract infections (bronchitis, tonsilitis, sinusitis). Recurrent pneumonia. Bronchiectasis. Bronchial astma. Vitiligo. Stomach adenoma. Immunoglobulins treatment. Remission	PAD24	2	61	49	28	0	0	0	0	0	0	0	0	0	0	0	0	0	0	0	0	0	0	0	0	0	0	1	1	1	0	0	0	0	0	0	0	0	0	1	0	0	0
Case	P25	CVID	CVID	Negative		Recurrent rhinitis, sinusitis (mild respiratory infections) and recurrent pneumonia. Immunoglobulins treatment	PAD25	2	55	51	11	1	0	0	0	0	0	0	0	0	0	0	0	0	1	1	0	0	0	0	0	0	0	1	0	0	0	0	1	0	0	0	0	0	0	1	1	0	1
Case	P26	PAD	PAD	Negative		Alopecia areata. Recurrent infections. Remission.	PAD26	1	11	11		0	0	0	0	0	0	0	0	0	0	0	0	0	0	0	0	0	0	0	0	0	0	0	0	0	0	0	0	0	0	0	0	0	0	0	0	0	0
Case	P27	CVID	CVID	Negative		Recurrent infections (pneumonia). Chronic rhinosinusitis. Immunoglobulins treatment. Remission	PAD27	1	37	33	8	0	0	0	0	0	0	0	0	0	0	0	0	0	0	0	0	0	0	0	0	0	0	0	0	0	0	0	0	0	0	0	0	0	0	1	1	0	0
Case	P31	PAD	PAD	TNFRSF13B CVID risk allele NM_012452.2:c.542C>A p.(Ala181Glu), heterozygous		Pneumonia. Fever. EBV infection. Remission	PAD31	1	2	2		0	0	0	0	0	0	0	0	0	0	0	0	0	0	0	0	0	0	0	0	0	0	0	0	0	0	0	0	0	0	0	0	0	0	0	0	0	0
Case	P32	PAD	PAD	NR2F1 gene NM_005654.5:c.321_322del p.(Ser108Phefs*288), heterozygous	Bosch-Boonstra-Schaaf sy	Recurrent viral infections every month, pneumonia, otitits, epilepsy, developmental delay. Unstable condition.	PAD32	1	4	2		1	0	0	0	0	0	0	0	0	0	1	1	0	0	0	0	0	1	0	0	0	0	0	0	0	0	0	0	0	0	0	0	0	0	0	0	0	0
Case	P35	PAD	PAD (Specific antibody deficiency (IgG2, IgG3 subclasses deficiency))	Negative		Recurrent bronchitis, pneumonia. Remission on the treatment with immunoglobulins.	PAD35	2	58	58		0	0	0	0	0	0	0	0	0	0	0	0	0	0	0	0	0	0	0	0	0	0	0	0	0	0	0	0	0	0	0	0	0	0	0	0	0	0
Case	P36	CVID	CVID. Chronic lymphocytic leukemia	Negative		Recurrent pneumonia, tonsilitis. Bronchiectasis. Recurrent infections. Immunoglobulins treatment. Progression.	PAD36	1	69	54	11	1	0	0	0	0	0	0	0	0	0	0	0	0	1	0	0	0	0	0	0	0	0	1	1	1	0	0	0	0	0	0	0	0	0	0	0	0	0
Case	P45	Immune dysregulations	PID suspecta. Early-onset Hodgkin lymphoma and recurrent infections.	Negative		Early-onset Hodgkin lymphoma and recurrent infections.	PAD45	1	NA	19		0	0	0	0	0	0	0	0	0	0	0	0	0	0	0	0	0	0	0	0	0	0	0	0	0	0	0	0	0	0	0	0	0	0	0	0	0	0
Case	P46	Autoinflammaory	PID suspecta	Negative		Septicemia at 1 year 3 months. Osteomielitis. Recurrnet pneumonia, recurrent fever. Currently: no symptoms	PAD46	1	NA	1		0	0	0	0	0	0	0	0	0	0	0	0	0	0	0	0	0	0	0	0	0	0	1	1	0	0	0	0	0	0	0	0	0	0	0	0	0	0
Case	P48	Immune dysregulations	PID suspecta (Berkit-like limphoma renis sin.; Hipogammaglobulinemia (IgG, IgA))	Negative		Malignancy in renis sin at 4 years old. 2 times septicemia. Chemiotherapy. Remission.	PAD48	1	NA	4		1	0	0	0	0	0	0	0	1	0	0	0	0	0	0	0	0	0	0	0	0	0	1	0	0	0	0	0	1	0	0	0	0	0	0	0	0	0
Case	P50	Autoinflammaory	PID suspecta.Chronic multofocal osteomielitis. Sensoneirala vājdzirdība. N.facialis dx pareze.	IKBKB gene ENST00000520810.6 :c.347G>A p.(Gly116Asp) VUS, heterozygous		Granulomatous disease. Recurrent otitis. Osteomyelitis. Abscesess. N.facialis paresis. Immunsupresive treatment. Immunoglobulins. Remission.	PAD50	2	NA	4		1	0	0	1	0	0	0	0	0	0	0	0	0	0	0	1	0	0	0	0	0	0	0	0	0	0	0	0	0	0	0	0	0	0	0	0	0	0
Case	P62	CVID	CVID	Negative		Autoimmune lymphocitic enteropathia (or intestinal non-specific inflammation). Recurrent diarea. No treatment. Unstable condition.	PAD62	2	NA	44	6	0	0	0	0	0	0	0	0	0	0	0	0	0	0	0	0	0	0	0	0	0	0	0	0	0	0	0	0	0	0	0	0	0	0	1	1	0	0
Case	P65	PAD	PAD	Negative		Recurrent mild respiratory tract infections. Recurrent histaminergic (mast cells) angioedemas. Remission.	PAD65	2	NA	36		0	0	0	0	0	0	0	0	0	0	0	0	0	0	0	0	0	0	0	0	0	0	0	0	0	0	0	0	0	0	0	0	0	0	0	0	0	0
Case	P70	Immune dysregulations	PID suspecta (Hypergammaglobulinemia polyclonal, unclear)	Negative		Recurrent respiratory infections, lymphadenopathy, splenomegaly, leikopenia, gingival hipertophy. Since 2022.01 remission	PAD70	2	18	15		0	0	0	0	0	0	0	0	0	0	0	0	0	0	0	0	0	0	0	0	0	0	0	0	0	0	0	0	0	0	0	0	0	0	1	0	0	0
Case	P84	CVID	CVID	Negative		Recurrent otitis. Tonsilitis, pneumonia, recurrent intestinal infections. Vitiligo. Without treatment.	PAD84	1	45	39	28	0	0	0	0	0	0	0	0	0	0	0	0	0	0	0	0	0	0	0	0	0	0	1	0	1	0	0	0	0	0	0	0	0	0	0	0	0	0
Case	P96	Immune dysregulations	HLH	Negative		HLH	PAD96	1	22	22	13	1	0	0	0	0	0	0	0	0	0	0	0		0	0	0	1	0	0	0	1	0	1	0	0	0	0	0	0	0	0	0	1	0	1	0	0	0
Case	P100	CVID	CVID	Negative		Recurrentviral infections, tonzilitis, pneumonia. Recurrent fever. Treatment with immunoglobulins.	PAD100	1	32	32	15	1	0	0	0	1	0	0	0	0	0	0	0	0	0	0	0	0	0	0	0	0	0	1	1	1	0	0	0	0	0	0	0	0	0	0	0	0	0
Case	P103	CVID	CVID	Negative		Recurrent mild infections. Treatment with immunoglobulins.	PAD113	1	46	46		0	0	0	0	0	0	0	0	0	0	0	0	0	0	0	0	0	0	0	0	0	0	0	0	0	0	0	0	0	0	0	0	0	0	1	1	0	0
Validation, missense	C5		NA	PIK3CD gene c.2905C>T p.(Arg969Cys), heterozygous	NA	NA	PAD5	1	5	5		0	0	0	0	0	0	0	0	0	0	0	0	0	0	0	0	0	0	0	0	0	0	0	0	0	0	0	0	0	0	0	0	0	0	0	0	0	0
Validation, missense	C30		NA	BTK gene NM_000061.3:c.1082A>G, p.(Tyr361Cys), hemizygous	Brutona disease	NA	PAD30	1	5	3		0	0	0	0	0	0	0	0	0	0	0	0	0	0	0	0	0	0	0	0	0	0	1	0	0	0	0	0	0	0	1	0	0	0	0	0	0	0
Validation, missense	C33		NA	PIK3CD gene c.1573G>A, p. (Glu525Lys), heterozygous	PIK3CD deficiency	NA	PAD33	2	12	10		0	0	0	0	0	0	0	0	0	0	0	0	0	0	0	0	0	0	0	0	0	0	0	0	0	0	0	0	0	0	0	0	0	0	0	0	0	0
Validation, missense	C38		NA	SH2D1A gene NM_002351.4:c.5A>G p.(Asp2Gly), hemizygous	Lymphoproliferative syndrome, X-linked, 1	NA	PAD38	1	NA	7		0	0	0	0	0	0	0	0	0	0	0	0	0	0	0	0	0	0	0	0	0	0	0	0	0	0	0	0	0	0	0	0	0	0	0	0	0	0
Validation, missense	C39		NA	SH2D1A gene NM_002351.4:c.5A>G p.(Asp2Gly), hemizygous	Lymphoproliferative syndrome, X-linked, 1	NA	PAD39	2	NA	0		0	0	0	0	0	0	0	0	0	0	0	0	0	0	0	0	0	0	0	0	0	0	0	0	0	0	0	0	0	0	0	0	0	0	0	0	0	0
Validation, missense	C67		NA	TNFRSF1A gene NM_001065.4:c. 236C>T, p.(Thr79Met)	TRAPS	NA	PAD67	2	NA	8		0	0	0	0	0	0	0	0	0	0	0	0	0	0	0	0	0	0	0	0	0	0	0	0	0	0	0	0	0	0	0	0	0	0	0	0	0	0
Validation, missense	C4		NA	STAT1 pathogenic GoF variant NM_007315.4:c.1154C>T p. (Thr385Met), heterozygous	31C immunodeficiency	NA	PAD4	2	10	5		0	0	0	0	0	0	0	0	0	0	0	0	0	0	0	0	0	0	0	0	0	0	1	0	1	0	0	0	0	0	0	0	0	0	1	0	0	1
Validation, splicing	C16		NA	BTK gene NM_000061.3:c.391+1G>A, hemizygous	Bruton disease (Agammaglobulinemia, X-linked 1)	NA	PAD16	1	7	2		0	0	0	0	0	0	0	0	0	0	0	0	0	0	0	0	0	0	0	0	0	0	0	0	0	0	0	0	0	0	0	0	0	0	0	0	0	0
Validation, splicing	C44		NA	ATM gene NM_000051.4:c.7630-2A>C r.spl, homozygous	Lui-Bar syndrome (Ataxia-telangiectasia)	NA	PAD44	2	0	0		0	0	0	0	0	0	0	0	0	0	0	0	0	0	0	0	0	0	0	0	0	0	0	0	0	0	0	0	0	0	0	0	0	0	0	0	0	0
Validation, splicing	C43		NA	ATM gene NM_000051.4:c.7630-2A>C r.spl, heterozygous	Carrier of ATM pathogenic variant	NA	PAD43	2	NA	5		0	0	0	0	0	0	0	0	0	0	0	0	0	0	0	0	0	0	0	0	0	0	0	0	0	0	0	0	0	0	0	0	0	0	0	0	0	0
Validation, truncating expressed	C28		NA	NBN gene NM_002485.5:c.657_661del p.(Lys219AsnfsTer16), homozygous	Nijmegen breakage syndrome	NA	PAD28	2	20	3		1	0	0	0	0	0	0	0	0	0	0	0	0	0	0	0	0	1	0	1	0	0	1	0	0	0	0	0	0	1	0	0	0	0	1	0	0	0
Validation, truncating expressed	C53		NA	ADA2gene NM_001282225.2:c.464del p.(Pro155Hisfs*29) and c.506G>A p.(Arg169Gln), compound heterozygous	ADA2 deficiency	NA	PAD53	2	NA	13		1	0	0	0	0	0	0	1	0	1	0	0	0	0	0	0	0	0	0	0	0	0	0	0	0	0	0	0	0	0	0	0	0	0	0	0	0	0
Validation, truncating expressed	C55		NA	ATM gene NM_000051.4:c.5932G>T p.(Glu1978Ter) and c.8731A>C p.(Thr2911Pro), compound heterozygous	Lui-Bar syndrome (Ataxia-telangiectasia)	NA	PAD55	2	NA	2		0	0	0	0	0	0	0	0	0	0	0	0	0	0	0	0	0	0	0	0	0	0	0	0	0	0	0	0	0	0	0	0	0	0	1	0	0	0
Validation, truncating not expressed	C42		NA	SPINK5 truncating variants, biallelic	Netherton syndrome	NA	PAD42	2	NA	13		1	0	0	0	0	0	0	0	0	0	0	0	0	0	0	0	0	1	0	0	0	0	0	0	0	0	0	0	0	0	0	0	0	0	0	0	0	0
Validation, truncating not expressed	C58		NA	SPINK5 truncating variants, biallelic	Netherton syndrome	NA	PAD58	2	NA	6		1	0	0	0	0	0	0	0	0	0	0	0	0	0	0	0	0	1	0	0	0	0	0	0	0	0	0	0	0	0	0	0	0	0	0	0	0	0
Validation, truncating not expressed	C59		NA	SPINK5 truncating variants, biallelic	Netherton syndrome	NA	PAD59	1	NA	0		0	0	0	0	0	0	0	0	0	0	0	0	0	0	0	0	0	0	0	0	0	0	0	0	0	0	0	0	0	0	0	0	0	0	0	0	0	0
Validation, truncating not expressed	C61		NA	SPINK5 truncating variants, biallelic	Netherton syndrome	NA	PAD61	1	NA	17		1	0	0	0	0	0	0	0	0	0	0	0	0	0	0	0	0	1	0	0	0	0	1	1	0	0	0	0	0	0	0	0	0	0	0	0	0	0
Validation, truncating not expressed	C63		NA	SPINK5 truncating variants, biallelic	Netherton syndrome	NA	PAD63	2	NA	0		1	0	0	0	0	0	0	0	0	0	0	0	0	0	0	0	0	1	0	0	0	0	0	0	0	0	0	0	0	0	0	0	0	0	0	0	0	0
Validation, truncating not expressed	C64		NA	SPINK5 truncating variants, biallelic	Netherton syndrome	NA	PAD64	2	NA	13		1	0	0	0	0	0	0	0	0	0	0	0	0	0	0	0	0	1	0	0	0	0	0	0	0	0	0	0	0	0	0	0	0	0	0	0	0	0
Validation, truncating not expressed	C66		NA	SPINK5 truncating variants, biallelic	Netherton syndrome	NA	PAD66	2	NA	1		1	0	0	0	0	0	0	0	0	0	0	0	0	0	0	0	0	1	0	0	0	0	0	0	0	0	0	0	0	0	0	0	0	0	1	0	0	0
									35	29
										#REF!
										28.5
										#REF!
[truncated: 142 more columns]

## Sheet: TableE2
IUIS	Total	Female	Male	Identified variant
CVID	19	11	8	2 - for both diagnosis reconsideration
PAD	8	4	4	2 (3 if count risk allele) - both males
Autoinflammatory	6	3	3	3 (1 male, 2 female)
Immune dysregulation	5	2	3	0
